# Supplementary material for: Adrenocortical Carcinoma in Childhood: A Systematic Review
Source: Cancers (Basel). 2021 Oct 20;13(21):5266. doi: 10.3390/cancers13215266 (PMC8582500; doi:10.3390/cancers13215266)
Supplement: Supplementary file 1 [file cancers-13-05266-s001.zip]

Archive with 1 entries (1 files):
- cancers-1345218-supplementary.pdf
